# Supplementary material for: Insights into Nuclear Mitochondrial Sequence Distribution in the Pig Genome Based on the Latest Reference Assembly
Source: Animals (Basel). 2026 Mar 14;16(6):919. doi: 10.3390/ani16060919 (PMC13023254; doi:10.3390/ani16060919)
Supplement: Supplementary file 1 [file animals-16-00919-s001.zip › Table S1.xlsx]

## Sheet: Sheet1
Table S1. Mitochondrial genome information for the construction of a consensus sequence across Eurasian pigs.
Accession No.	Breed
AY574045.1	Berkshire pig
AY574046.1	Hampshire pig
AF486866.1	Landerace pig
KJ746666.1	Mangalica pig
KC469587.1	Pietrain pig
KF752550.1	Yorkshine pig
FJ236998.1	European wild boar haplotype WB1
FJ236999.1	European wild boar haplotype WB2
FJ237000.1	European wild boar haplotype WB3
FJ237001.1	European wild boar haplotype WB4
FJ237002.1	European wild boar haplotype WB5
FJ237003.1	European wild boar haplotype WB6
NC_000845.1	Duroc pig (Reference Sequence)
AF486858.1	Duroc pig
KP126939.1	Bama Xiang pig
MG250564.1	Wuzhishan pig
MG837550.1	Rongchang pig
MK251046.1	Meishan pig
MN258706.1	Min pig
KJ720205.1	Laiwu Black pig
KC469586.1	Jinhua pig
MG837549.1	Tibetan pig
KF472177.1	Shaziling pig
KP681244.1	Wenchang pig
KC250273.1	Xiang pig
MG250551.1	Minbei Spotted Pig
MG250532.1	Guizhong Spotted Pig
MG250567.1	Yuedong Black Pig
