# Supplementary material for: Insights into Nuclear Mitochondrial Sequence Distribution in the Pig Genome Based on the Latest Reference Assembly
Source: Animals (Basel). 2026 Mar 14;16(6):919. doi: 10.3390/ani16060919 (PMC13023254; doi:10.3390/ani16060919)
Supplement: Supplementary file 1 [file animals-16-00919-s001.zip › Table S2.xlsx]

## Sheet: Sheet1
Table S2. List of identified NUMTs in the pig genome.
NUMT No.	NUMT region	query id16688	subject id(共613条序列)	% identity	alignment length	mismatches	gap opens	q. start	q. end	s. start	s. end	evalue（>1E-4）	bit score
1		cons	chr1	78.46	195	38	4	13027	12835	15370330	15370522	1.7e-26	133
2		cons	chr1	74.85	163	37	1	8716	8874	48421322	48421484	3.3e-22	119
3	9001	cons	chr1	70.93	375	109	0	12550	12176	53053505	53053879	1e-61	250
4	9001	cons	chr1	68.24	1335	379	16	11754	10431	53054684	53055984	1.7e-165	595
5	9001	cons	chr1	74.29	245	63	0	10007	9763	53057931	53058175	1.2e-43	190
6	9001	cons	chr1	68.67	415	124	5	6419	6006	53061325	53061734	4.2e-44	191
7		cons	chr1	80.61	98	15	1	3395	3298	57842423	57842516	3.3e-12	85.4
8	9002	cons	chr1	72.49	578	139	10	1840	1267	73772799	73773360	2e-77	302
9	9002	cons	chr1	73.7	327	77	3	694	369	73773787	73774105	9e-51	213
10	9002	cons	chr1	72.21	637	162	9	4413	5043	73803402	73804029	1e-91	349
11	9002	cons	chr1	67.58	512	144	7	5338	5843	73804818	73805313	2.4e-49	209
12	9002	cons	chr1	67.09	2215	610	25	5941	8138	73805715	73807827	5e-264	922
13	9002	cons	chr1	71.43	210	42	3	8169	8364	73808173	73808378	7.9e-20	111
14	9002	cons	chr1	67.95	390	107	4	8482	8871	73808585	73808956	2.7e-40	179
15	1	cons	chr1	73.81	607	140	10	1749	2347	82390370	82390965	3.1e-91	348
16	1	cons	chr1	74.55	224	52	3	2530	2752	82391837	82392056	2.4e-29	142
17	1	cons	chr1	69.22	562	145	9	2782	3341	82392214	82392749	8.2e-60	244
18	1	cons	chr1	70.83	713	191	4	3345	4057	82393123	82393818	4.9e-115	427
19		cons	chr1	100	188	0	0	5126	4939	89603554	89603741	1.8e-76	299
20		cons	chr1	87.16	109	14	0	10642	10534	91261378	91261486	1.5e-25	130
21		cons	chr1	92.42	132	7	3	2559	2430	97055914	97056044	2.7e-30	145
22		cons	chr1	77.53	405	89	1	15707	15303	112627553	112627955	8.4e-90	343
23		cons	chr1	75.49	102	25	0	6806	6705	122058088	122058189	9.8e-12	83.8
24		cons	chr1	91.67	84	6	1	13117	13200	148384253	148384335	5.7e-17	101
25		cons	chr1	89.86	69	7	0	7864	7796	151545124	151545192	3.6e-13	88.5
26		cons	chr1	84.95	299	41	2	745	450	158549769	158550066	8.3e-80	310
27		cons	chr1	87.27	165	20	1	10083	10247	219902529	219902692	3.3e-42	185
28		cons	chr1	76.1	159	37	1	13071	12914	221758503	221758661	3.7e-23	122
29		cons	chr1	97.56	41	1	0	5017	4977	230359863	230359903	1.5e-05	63.2
30		cons	chr1	85.96	57	8	0	1043	987	239443510	239443566	1.7e-06	66.4
31		cons	chr1	88.61	79	9	0	4645	4567	250448910	250448988	5.1e-16	98
32	2	cons	chr2	87.76	441	51	3	590	153	19403553	19403993	1.7e-135	495
33	2	cons	chr2	80.33	483	79	3	16809	16342	19404076	19404557	1.8e-116	432
34		cons	chr2	85	240	36	0	10378	10617	38781559	38781798	5.9e-67	267
35		cons	chr2	100	56	0	0	2757	2812	46516850	46516905	1.2e-13	90.1
36	3	cons	chr2	72.14	402	97	4	16297	16688	56023513	56023909	2.2e-58	239
37	3	cons	chr2	71.35	342	78	3	174	514	56024170	56024492	1.7e-46	199
38		cons	chr2	93.06	72	5	0	6260	6189	67385849	67385920	1.7e-16	99.6
39	4	cons	chr2	72.58	124	34	0	16568	16691	82248553	82248676	1.2e-13	90.1
40	4	cons	chr2	77	213	39	4	419	624	82249366	82249575	2.1e-28	139
41	4	cons	chr2	67.14	1418	358	31	1340	2751	82250359	82251674	4.9e-115	427
42	4	cons	chr2	71.58	482	117	9	3090	3564	82252589	82253057	5.2e-56	231
43	4	cons	chr2	72.21	349	88	5	3633	3981	82253065	82253404	4.2e-44	191
44	4	cons	chr2	74.14	406	95	5	4328	4732	82265007	82265403	1.3e-63	256
45	4	cons	chr2	65.59	1055	280	17	4715	5768	82265682	82266654	6e-87	334
46	4	cons	chr2	71.75	715	179	15	5978	6685	82266799	82267497	4.8e-85	327
47	4	cons	chr2	69.3	697	182	7	7861	8557	82269352	82270016	1e-91	349
48	4	cons	chr2	67.02	188	51	3	9012	9199	82270739	82270915	1.9e-07	69.6
49		cons	chr2	93.64	346	22	0	4887	5232	82362306	82362651	9.7e-131	479
50		cons	chr2	84.66	189	28	1	4113	3925	84718062	84718249	5.2e-46	198
51		cons	chr2	91.06	4800	407	6	15557	10762	93844374	93849155	0	6170
52		cons	chr2	81.08	74	14	0	9770	9843	109524182	109524255	7e-09	74.3
53		cons	chr2	90.75	11182	1006	19	5683	16858	115563170	115574329	0	14200
54		cons	chr2	92.44	1416	107	0	9533	10948	131565601	131567016	0	1900
55	5	cons	chr2	74.49	341	76	6	3102	3439	151909816	151910148	1.7e-46	199
56	5	cons	chr2	70.63	126	33	1	3518	3643	151911254	151911375	2.1e-08	72.7
57	5	cons	chr2	66.87	1618	476	22	3632	5244	151911646	151913208	1.4e-173	621
58	5	cons	chr2	73.21	168	42	2	6166	6332	151916393	151916558	1.9e-17	103
59	5	cons	chr2	76.49	268	58	3	6375	6637	151916577	151916844	1.4e-44	193
60	5	cons	chr2	69.44	553	154	5	7514	8066	151919532	151920069	1.1e-72	286
61	5	cons	chr2	70	140	41	1	8731	8870	151921184	151921322	2.6e-10	79.1
62	6	cons	chr3	65.96	379	113	3	8871	8493	29697	30059	1.4e-34	160
63	6	cons	chr3	69.73	641	175	8	7078	6440	32434	33057	9.3e-81	313
64	6	cons	chr3	66.52	893	268	11	4555	3668	35330	36196	9.3e-91	346
65	6	cons	chr3	69.15	389	101	6	3520	3132	36242	36611	6.4e-38	171
66	6	cons	chr3	70.43	186	48	3	3150	2971	36864	37048	3.6e-13	88.5
67	6	cons	chr3	69.6	273	75	2	2224	1959	38337	38608	3e-31	149
68	6	cons	chr3	70.43	186	48	3	3150	2971	40806	40990	3.6e-13	88.5
69	6	cons	chr3	69.6	273	75	2	2224	1959	42279	42550	3e-31	149
70		cons	chr3	95.24	42	2	0	3131	3172	18128441	18128482	4.5e-05	61.7
71		cons	chr3	75	84	21	0	14498	14581	28987574	28987657	5.6e-07	68
72		cons	chr3	70.31	128	38	0	15182	15055	34560819	34560946	9.8e-12	83.8
73	7	cons	chr3	77.69	121	27	0	15988	16108	43151500	43151620	7.1e-19	108
74	7	cons	chr3	75.62	525	122	5	16165	16686	43151652	43152173	2.3e-98	372
75	7	cons	chr3	82.08	731	110	10	1274	2002	43152620	43153331	6.5e-177	632
76	7	cons	chr3	70.42	578	143	7	2230	2804	43153662	43154214	5.3e-76	297
77	7	cons	chr3	73.05	1618	352	21	2777	4390	43154310	43155847	4e-272	949
78	7	cons	chr3	76.43	140	33	0	4373	4512	43156080	43156219	3.3e-22	119
79	7	cons	chr3	69.45	861	196	9	4488	5339	43156223	43157025	1.8e-116	432
80	7	cons	chr3	71.58	1928	449	19	5330	7236	43157281	43159130	0	1110
81	7	cons	chr3	75.58	471	103	4	7584	8047	43160563	43161028	2.2e-88	338
82	7	cons	chr3	71.93	3474	855	32	8135	11567	43161049	43164443	0	2060
83	7	cons	chr3	69.26	1298	338	14	11662	12956	43164805	43166044	2.4e-178	637
84	7	cons	chr3	71.22	1515	410	9	12948	14456	43166083	43167577	4.5e-263	919
85	7	cons	chr3	74.52	993	218	8	14758	15742	43168404	43169369	3.8e-192	683
86	7	cons	chr3	74.39	246	60	2	15730	15975	43169641	43169883	1.9e-37	169
87		cons	chr3	97.58	207	4	1	569	364	44071619	44071825	2e-77	302
88		cons	chr3	64.81	378	110	5	8871	8494	57062895	57063249	1.2e-23	123
89		cons	chr3	70.76	277	76	4	240	514	67737136	67737409	2.1e-28	139
90	9003	cons	chr3	67.65	575	169	6	8851	8278	78374785	78375343	1.3e-63	256
91	9003	cons	chr3	68.09	423	110	6	5217	4811	78376964	78377377	8e-40	177
92	9003	cons	chr3	70.16	382	101	5	4717	4337	78377440	78377809	1.2e-43	190
93	9003	cons	chr3	69.95	416	123	2	4346	3931	78378078	78378491	2.4e-59	242
94	9003	cons	chr3	73.51	706	156	7	3826	3128	78379155	78379836	1.1e-121	449
95	9003	cons	chr3	72.81	684	170	10	3076	2396	78379996	78380666	3.5e-102	384
96	9003	cons	chr3	75.54	278	64	3	2367	2091	78381150	78381424	1.4e-44	193
97	9003	cons	chr3	72.73	396	88	6	1916	1527	78382850	78383231	1.1e-52	220
98	9003	cons	chr3	77.78	216	40	4	1529	1315	78383492	78383700	8.9e-31	147
99	9004	cons	chr3	90.91	88	8	0	13720	13633	100324003	100324090	2.9e-21	115
100	9004	cons	chr3	94.74	95	5	0	8761	8855	100324091	100324185	1.9e-27	136
101	9005	cons	chr3	69.98	1682	421	25	10157	8515	102883980	102885616	1.4e-223	787
102	9005	cons	chr3	73.53	1311	314	9	8449	7142	102886040	102887320	1.1e-250	878
103	9005	cons	chr3	72.03	665	167	4	7109	6448	102888830	102889478	4e-113	421
104	9005	cons	chr3	80.3	66	13	0	10437	10372	102895247	102895312	5e-06	64.8
105		cons	chr3	87.59	137	15	1	13316	13180	123499172	123499306	1.1e-32	153
106	9006	cons	chr4	86.61	112	15	0	9938	9827	25799136	25799247	5.1e-26	131
107	9006	cons	chr4	92.41	237	18	0	5925	6161	25799246	25799482	1.2e-82	319
108		cons	chr4	84.38	64	10	0	11000	11063	29940346	29940409	6.3e-08	71.1
109		cons	chr4	84.34	166	26	0	16431	16596	39630582	39630747	3e-41	182
110		cons	chr4	99.86	1424	2	0	1779	3202	53952874	53954297	0	2250
111		cons	chr4	85.42	240	34	1	14190	14429	57934986	57935224	1.4e-64	259
112		cons	chr4	78.95	152	32	0	8959	8808	66811797	66811948	7.1e-29	141
113		cons	chr4	76.64	107	21	1	3533	3639	68194820	68194922	8.8e-11	80.6
114		cons	chr4	95.08	61	3	0	3014	2954	78043892	78043952	3.6e-13	88.5
115		cons	chr4	94.85	136	7	0	3592	3457	81460965	81461100	4.7e-45	194
116		cons	chr4	92.13	394	31	0	13081	13474	89935500	89935893	5.1e-145	527
117		cons	chr4	71.19	295	74	3	10201	10490	107040214	107040502	1.7e-36	166
118	9007	cons	chr4	83.17	101	15	1	2803	2705	108441077	108441177	1.5e-15	96.4
119	9007	cons	chr4	96	75	3	0	12908	12982	108441175	108441249	7.9e-20	111
120		cons	chr4	86.7	218	29	0	8328	8545	114982661	114982878	3.8e-63	255
121		cons	chr4	66.67	546	154	6	4454	3911	127921848	127922367	1.3e-53	223
122	8	cons	chr4	75.25	303	67	4	3137	3439	130906187	130906481	1.7e-46	199
123	8	cons	chr4	71.43	126	32	1	3518	3643	130907552	130907673	2.3e-09	75.9
124	8	cons	chr4	66.54	1617	473	22	3632	5244	130907939	130909491	2.4e-168	604
125	9	cons	chr5	100	39	0	0	3141	3179	24433187	24433225	1.5e-05	63.2
126	9	cons	chr5	94.44	54	3	0	2613	2666	24433224	24433277	7.8e-10	77.5
127	10	cons	chr5	67.94	630	154	8	9452	10075	48601352	48601939	6.6e-68	270
128	10	cons	chr5	69.03	465	138	2	10058	10521	48602872	48603331	1.4e-64	259
129	10	cons	chr5	69.82	507	128	8	10594	11098	48603365	48603848	5.2e-56	231
130	10	cons	chr5	68.07	880	247	12	11090	11967	48604115	48604962	2.3e-98	372
131	10	cons	chr5	66.75	394	104	6	11964	12355	48605033	48605401	8e-30	144
132		cons	chr5	87.98	183	22	0	12357	12539	50183048	50183230	3.8e-53	221
133		cons	chr5	79.22	77	16	0	1550	1626	57080250	57080326	2.1e-08	72.7
134		cons	chr5	95.48	177	8	0	15293	15117	57116952	57117128	1.3e-63	256
135		cons	chr5	94.02	184	11	0	8884	8701	61211071	61211254	4.2e-64	258
136		cons	chr5	79.87	154	31	0	6800	6647	65471243	65471396	8.9e-31	147
137		cons	chr5	84.62	65	10	0	9636	9572	67080448	67080512	2.1e-08	72.7
138		cons	chr5	89.59	221	23	0	4603	4823	74793771	74793991	2.8e-70	278
139		cons	chr5	80.56	72	14	0	15174	15245	81199822	81199893	6.3e-08	71.1
140		cons	chr6	87.88	66	8	0	15164	15229	15269115	15269180	8.8e-11	80.6
141		cons	chr6	80	65	13	0	14599	14663	16530987	16531051	1.5e-05	63.2
142	11	cons	chr6	67.1	1149	335	17	8465	7317	18360903	18362008	2.1e-117	435
143	11	cons	chr6	69.03	746	209	7	7114	6372	18363484	18364210	7.6e-99	373
144	11	cons	chr6	69.46	167	45	2	6332	6166	18364226	18364386	2.9e-11	82.2
145	11	cons	chr6	64.43	759	233	9	5244	4492	18366941	18367668	3e-61	248
146	11	cons	chr6	69.7	264	74	2	4470	4207	18367962	18368219	8e-30	144
147	11	cons	chr6	67.83	628	184	8	4144	3518	18368537	18369147	5.9e-67	267
148	11	cons	chr6	69.9	412	111	5	3344	2935	18369727	18370127	2.2e-48	206
149	12	cons	chr6	70.31	128	34	2	3394	3521	29251911	29252034	4.5e-05	61.7
150	12	cons	chr6	68.7	671	187	11	3518	4182	29252784	29253437	8.2e-70	277
151	12	cons	chr6	65.58	1075	314	14	4170	5244	29253699	29254717	8.4e-100	376
152	12	cons	chr6	66.67	300	87	3	5727	6026	29256308	29256594	1.4e-24	126
153	12	cons	chr6	74.4	168	38	3	6166	6332	29257260	29257423	5.1e-16	98
154	12	cons	chr6	69	829	224	11	6372	7194	29257439	29258240	2.8e-100	378
155	12	cons	chr6	66.72	1151	337	18	7319	8465	29259717	29260825	2.8e-110	411
156	12	cons	chr6	67.46	378	107	5	8494	8871	29262130	29262491	3.7e-33	155
157		cons	chr6	67.93	368	102	3	8505	8871	38903591	38903943	8e-40	177
158		cons	chr6	83.6	250	41	0	7252	7003	38960246	38960495	5.9e-67	267
159		cons	chr6	89.13	276	26	3	2956	2684	41765755	41766029	8.3e-80	310
160		cons	chr6	73.53	408	98	1	4384	3977	43684717	43685114	4.8e-75	294
161	9008	cons	chr6	65.86	665	211	8	12835	12175	46650107	46650759	9.1e-61	247
162	9008	cons	chr6	72.97	259	64	1	9420	9162	46651861	46652113	2.7e-40	179
163	9008	cons	chr6	69.54	302	77	3	7625	7336	46653016	46653314	3.7e-33	155
164		cons	chr6	75.77	194	40	3	2972	3158	89831912	89832105	1.4e-24	126
165		cons	chr6	91.58	95	8	0	11459	11365	90887349	90887443	1.4e-24	126
166	9009	cons	chr6	70.38	520	139	5	9977	9459	127741259	127741764	3.1e-71	281
167	9009	cons	chr6	66.75	385	115	5	6419	6035	127744299	127744670	9.9e-32	150
168	13	cons	chr6	69.31	277	78	4	421	696	128730479	128730749	1.4e-24	126
169	13	cons	chr6	71.68	978	236	16	1274	2242	128731143	128732088	1.7e-135	495
170	13	cons	chr6	77.29	229	46	2	2515	2743	128732864	128733086	8e-40	177
171	13	cons	chr6	68.06	407	92	9	2750	3154	128733375	128733745	5.7e-27	134
172		cons	chr6	93.33	75	5	0	6349	6423	146806243	146806317	6.3e-18	104
173		cons	chr6	84.09	176	27	1	6856	6681	149060359	149060533	9e-41	180
174		cons	chr6	83.24	185	31	0	6856	6672	156788218	156788402	1.6e-45	196
175		cons	chr6	85.79	183	23	3	2518	2339	159141140	159141322	2.4e-39	176
176		cons	chr6	89.23	65	7	0	4851	4915	170424972	170425036	2.9e-11	82.2
177	14	cons	chr6	65.52	464	138	5	2753	2290	170788976	170789417	7.2e-39	174
178	14	cons	chr6	72.58	423	93	9	3102	3521	170803367	170803769	6.5e-48	204
179	14	cons	chr6	78.66	164	32	1	3663	3826	170804970	170805130	2.1e-28	139
180	14	cons	chr6	65.86	1201	369	17	4048	5244	170806641	170807804	1.1e-111	416
181	14	cons	chr6	69.44	828	213	11	6375	7194	170811189	170811984	1.3e-103	389
182		cons	chr7	86.16	224	30	1	4578	4355	1170808	1171030	9.1e-61	247
183		cons	chr7	79.07	344	70	2	10802	11145	30704259	30704600	1.6e-75	296
184		cons	chr7	78.7	108	21	2	2384	2490	37124263	37124369	7.8e-10	77.5
185		cons	chr7	88.51	87	9	1	6222	6307	47762849	47762935	1.5e-15	96.4
186	9010	cons	chr7	81.94	72	13	0	7116	7187	54791092	54791163	7e-09	74.3
187	9010	cons	chr7	94.34	106	6	0	15357	15462	54791163	54791268	9.9e-32	150
188	15	cons	chr7	78.76	113	18	2	4829	4941	55816577	55816683	2.9e-11	82.2
189	15	cons	chr7	86.1	187	25	1	4922	5108	55816949	55817134	6.5e-48	204
190		cons	chr7	67.42	1280	369	15	7191	8465	55910240	55911476	2.6e-149	541
191	16	cons	chr7	68.39	832	235	10	7196	6372	56047724	56048534	2.5e-99	375
192	16	cons	chr7	73.05	167	40	3	6331	6166	56048551	56048713	1.2e-13	90.1
193	16	cons	chr7	69.92	236	61	5	5132	4897	56051101	56051326	4.5e-15	94.9
194	16	cons	chr7	64.02	656	205	5	4862	4207	56051340	56051964	6.5e-58	237
195	16	cons	chr7	69.85	650	180	9	4165	3518	56052262	56052897	8.3e-80	310
196	16	cons	chr7	70.31	128	34	2	3521	3394	56053569	56053692	4.5e-05	61.7
197		cons	chr7	88.83	197	18	4	293	100	82469845	82470040	1.7e-46	199
198		cons	chr7	90.98	244	22	0	12910	12667	98470345	98470588	3.5e-82	318
199		cons	chr7	86.25	80	11	0	13975	14054	111692009	111692088	1.4e-14	93.3
200	17	cons	chr8	100	174	0	0	1060	887	12487560	12487733	8.2e-70	277
201	17	cons	chr8	88.81	143	16	0	735	593	12487695	12487837	8e-40	177
202		cons	chr8	96.34	246	9	0	4153	3908	16915155	16915400	1.6e-95	362
203	18	cons	chr8	74.57	645	145	8	1473	2105	22940700	22941337	3.2e-111	414
204	18	cons	chr8	73.51	804	189	14	2090	2881	22941578	22942369	2.9e-120	444
205	18	cons	chr8	78.25	515	105	5	2918	3431	22942547	22943055	7.6e-109	406
206		cons	chr8	91.28	1537	134	0	9230	10766	32418850	32420386	0	2010
207		cons	chr8	91.76	170	14	0	4892	5061	51917705	51917874	1.4e-54	226
208	9011	cons	chr8	93.4	106	7	0	8790	8685	54507744	54507849	8.9e-31	147
209	9011	cons	chr8	96.52	201	7	0	3912	3712	54507845	54508045	5.3e-76	297
210		cons	chr8	92.52	214	16	0	6797	6584	72489471	72489684	1.3e-73	289
211	19	cons	chr8	69.32	942	245	13	5565	6498	99895121	99896026	6.2e-117	433
212	19	cons	chr8	67.61	2365	671	23	6521	8851	99896318	99898621	7.2e-307	1060
213		cons	chr8	95.18	83	3	1	2150	2069	101144745	101144827	2.4e-19	109
214		cons	chr8	85.11	235	35	0	14180	14414	105336847	105337081	1.6e-65	262
215		cons	chr8	87.42	1415	163	4	13477	14891	118586673	118588072	0	1630
216		cons	chr8	91.94	62	5	0	8169	8230	127598797	127598858	9.8e-12	83.8
217	20	cons	chr9	100	800	0	0	5846	6645	4700025	4700824	0	1270
218	20	cons	chr9	100	833	0	0	7262	6430	4700822	4701654	0	1320
219	20	cons	chr9	99.81	535	1	0	8698	9232	4701655	4702189	1.1e-240	844
220		cons	chr9	98.67	75	1	0	14894	14820	27326816	27326890	9.9e-22	117
221		cons	chr9	70.05	207	54	4	8418	8624	31715431	31715629	3.6e-13	88.5
222	21	cons	chr9	64.02	1195	372	15	13659	14847	33289895	33291037	1.8e-96	365
223	21	cons	chr9	63.47	323	95	6	14840	15161	33291408	33291708	2.1e-08	72.7
224		cons	chr9	93.96	265	15	1	15162	15425	54035418	54035682	1.5e-94	359
225		cons	chr9	86.22	196	27	0	14839	14644	57271947	57272142	1.4e-54	226
226		cons	chr9	91.71	1086	90	0	15163	16248	76359828	76360913	0	1430
227	9012	cons	chr9	70.73	1066	260	20	1257	2312	91654373	91655396	9.7e-131	479
228	9012	cons	chr9	71.47	340	71	6	6149	6486	91656485	91656800	1.7e-36	166
229	9012	cons	chr9	63.89	792	254	8	6471	7243	91657099	91657877	4.7e-65	261
230	9012	cons	chr9	68.08	899	254	7	7233	8127	91658129	91658998	2.3e-118	438
231	9012	cons	chr9	69.23	169	49	1	8490	8658	91659736	91659901	1.4e-14	93.3
232		cons	chr9	94.75	648	34	0	8536	9183	118664851	118665498	4.5e-263	919
233		cons	chr9	87.88	165	20	0	5652	5488	123939781	123939945	1.7e-46	199
234		cons	chr10	71.05	266	62	5	363	624	15462571	15462825	1.2e-23	123
235		cons	chr10	97.37	76	0	2	6543	6470	31676525	31676600	1.4e-14	93.3
236		cons	chr10	86.15	65	9	0	10202	10138	54531569	54531633	2.3e-09	75.9
237		cons	chr10	77.31	119	27	0	9102	8984	57342201	57342319	6.3e-18	104
238	9013	cons	chr10	68.13	932	251	15	1264	2185	69343378	69344273	6.8e-98	370
239	9013	cons	chr10	68.85	260	72	6	2237	2492	69344594	69344848	1.2e-13	90.1
240	9013	cons	chr10	68.36	1024	271	20	2504	3522	69345149	69346124	2.5e-99	375
241	9013	cons	chr10	68.2	1258	349	18	3617	4869	69346127	69347338	5.1e-145	527
242	9013	cons	chr10	73.76	141	37	0	8633	8493	69354043	69354183	7.1e-19	108
243	9013	cons	chr10	68.72	243	74	2	8368	8126	69354636	69354876	1.2e-23	123
244	9013	cons	chr10	67.2	1567	467	19	8085	6524	69355061	69356585	3e-180	644
245	9013	cons	chr10	74.4	168	34	4	6536	6375	69356829	69356993	1.1e-12	87
246		cons	chr11	81.98	172	31	0	9905	9734	5470213	5470384	2.4e-39	176
247		cons	chr11	77.72	193	41	2	7571	7379	16621158	16621348	3e-31	149
248		cons	chr11	72.98	433	106	7	6313	6743	29441762	29442185	2.2e-58	239
249		cons	chr11	83.08	201	34	0	15535	15735	30076886	30077086	2.7e-50	212
250		cons	chr11	74.74	190	45	1	9986	9797	33665368	33665554	2.1e-28	139
251		cons	chr11	76.34	131	29	1	604	734	34048706	34048834	1.7e-16	99.6
252		cons	chr11	86.67	240	32	0	8081	7842	36778844	36779083	9.2e-71	280
253		cons	chr11	89.26	149	15	1	9064	8916	43225150	43225297	2.4e-39	176
254		cons	chr11	93.1	145	10	0	11164	11020	43655959	43656103	1.7e-46	199
255	22	cons	chr12	67.55	379	107	3	8871	8493	37295	37657	2.7e-40	179
256	22	cons	chr12	68.52	1639	468	19	8074	6440	38516	40110	1.3e-212	751
257	22	cons	chr12	66.01	562	164	10	4177	3620	42641	43179	2.4e-39	176
258	22	cons	chr12	69.47	262	72	2	2224	1969	43331	43590	7.1e-29	141
259	22	cons	chr12	66.01	303	95	4	708	408	44395	44691	7.9e-20	111
260		cons	chr12	85.59	118	17	0	13160	13277	56002456	56002573	5.7e-27	134
261	23	cons	chr12	75.08	333	72	6	3102	3431	61563909	61564233	1.7e-46	199
262	23	cons	chr12	75.27	93	23	0	3549	3641	61565088	61565180	2.3e-09	75.9
263	23	cons	chr12	67	1618	485	25	3632	5244	61565440	61567013	1.7e-165	595
264	23	cons	chr12	64.1	493	161	6	5639	6127	61568797	61569277	3.7e-33	155
265	23	cons	chr12	72.37	456	117	5	6375	6823	61570660	61571113	2e-67	269
266	23	cons	chr12	68.74	419	121	3	7621	8039	61573614	61574022	1e-51	217
267		cons	chr13	85.37	164	24	0	9310	9473	3731615	3731778	3.3e-42	185
268	24	cons	chr13	71.3	453	117	7	9043	9492	6599960	6600402	1.6e-55	229
269	24	cons	chr13	70.78	219	64	0	9482	9700	6600491	6600709	2.7e-30	145
270	25	cons	chr13	62.28	562	168	5	14055	13519	18434895	18435437	5.2e-36	164
271	25	cons	chr13	70.83	288	78	3	13403	13119	18435934	18436218	4.1e-34	158
272	25	cons	chr13	76.96	191	43	1	13125	12935	18436511	18436700	1.1e-32	153
273	25	cons	chr13	68.02	344	104	2	12335	11997	18437812	18438154	2.4e-39	176
274	25	cons	chr13	73.8	752	178	10	11291	10540	18438881	18439613	4.5e-124	457
275	25	cons	chr13	66.35	853	225	14	10417	9570	18440299	18441094	3.8e-73	288
276	25	cons	chr13	73.24	213	56	1	9560	9348	18441227	18441438	8.9e-31	147
277	25	cons	chr13	72.6	438	116	4	9123	8687	18442320	18442754	6.6e-68	270
278	25	cons	chr13	69.18	1431	354	17	8468	7060	18444873	18446238	1.1e-191	682
279	25	cons	chr13	73.65	611	154	7	7050	6440	18446523	18447126	3.1e-101	381
280	25	cons	chr13	86.21	116	14	2	6431	6316	18447514	18447627	2.6e-20	112
281	25	cons	chr13	66.75	755	225	5	6326	5572	18447854	18448582	9.3e-91	346
282	25	cons	chr13	71.5	614	170	5	5567	4954	18448858	18449466	5.4e-96	364
283	25	cons	chr13	74.91	279	64	5	4969	4694	18449735	18450010	1.7e-36	166
284	25	cons	chr13	68.75	240	68	1	4701	4462	18450299	18450531	1.7e-26	133
285	25	cons	chr13	71.31	603	153	8	4460	3859	18450707	18451290	1.2e-82	319
286	25	cons	chr13	80.39	255	47	2	3827	3573	18452785	18453036	4.2e-54	225
287	25	cons	chr13	88.24	68	8	0	3401	3334	18453583	18453650	9.8e-12	83.8
288	25	cons	chr13	73.38	1247	268	25	3348	2115	18453861	18455056	3.4e-181	647
289	25	cons	chr13	77.27	88	19	1	1353	1266	18456039	18456125	1.7e-06	66.4
290		cons	chr13	88.57	140	16	0	13719	13580	34378340	34378479	2.2e-38	172
291		cons	chr13	89.87	237	23	1	3478	3713	36921851	36922087	1.3e-73	289
292		cons	chr13	81.94	72	13	0	15639	15710	60860509	60860580	7e-09	74.3
293		cons	chr13	69.1	547	155	4	10525	11070	63262042	63262575	3.8e-73	288
294		cons	chr13	89.37	254	24	2	100	350	64066405	64066658	1.6e-75	296
295		cons	chr13	88.46	156	18	0	3329	3484	73916171	73916326	4.2e-44	191
296	26	cons	chr13	73.1	145	38	1	15060	15204	82358299	82358442	1.5e-15	96.4
297	26	cons	chr13	69.83	421	122	1	15756	16176	82367106	82367521	3.8e-63	255
298	26	cons	chr13	75.69	181	39	3	450	629	82369203	82369379	2.9e-21	115
299	26	cons	chr13	72.65	234	48	5	1930	2154	82369971	82370197	8.8e-21	114
300	26	cons	chr13	70.31	128	37	1	2221	2347	82370321	82370448	2.1e-08	72.7
301	26	cons	chr13	68.72	390	113	5	2374	2762	82370750	82371131	8e-40	177
302		cons	chr13	93.78	193	12	0	1991	1799	88084172	88084364	2e-67	269
303	27	cons	chr13	64.04	990	336	8	10935	9948	95359338	95360309	1.2e-92	353
304	27	cons	chr13	62.48	565	191	9	7630	7068	95362107	95362652	4.1e-24	125
305		cons	chr13	83.33	90	15	0	15805	15716	101348511	101348600	1.5e-15	96.4
306		cons	chr13	88.01	567	55	3	13119	12553	103593989	103594542	3.8e-182	650
307		cons	chr13	92.08	202	16	0	14877	15078	109304326	109304527	6.6e-68	270
308		cons	chr13	82.09	67	12	0	8623	8557	130188500	130188566	1.9e-07	69.6
309		cons	chr13	97.47	79	2	0	1495	1573	138990008	138990086	1.1e-22	120
310		cons	chr13	69.89	362	88	5	7327	6970	146572143	146572487	7.2e-39	174
311		cons	chr13	80.68	176	34	0	14847	15022	174631058	174631233	2.2e-38	172
312	28	cons	chr13	95.45	44	2	0	4701	4744	188199819	188199862	5e-06	64.8
313	28	cons	chr13	86.44	59	8	0	6712	6654	188225600	188225658	1.9e-07	69.6
314		cons	chr14	97.97	197	4	0	4288	4092	21808471	21808667	6e-77	300
315	29	cons	chr14	71.62	458	106	7	6841	6394	22157476	22157919	6.5e-58	237
316	29	cons	chr14	68.12	527	142	7	6332	5806	22157963	22158463	1.4e-54	226
317	30	cons	chr14	73.89	157	34	4	610	454	22348594	22348743	2.3e-09	75.9
318	30	cons	chr14	76.42	106	20	2	454	559	22350393	22350493	5.6e-07	68
319	30	cons	chr14	69.98	533	132	11	1264	1786	22351625	22352139	1e-51	217
320	30	cons	chr14	69.44	396	85	4	1794	2184	22352472	22352836	5.8e-47	201
321	30	cons	chr14	70.46	501	119	9	2240	2737	22353155	22353629	1.4e-54	226
322	30	cons	chr14	68.18	352	97	7	2716	3065	22353843	22354181	1.4e-24	126
323	30	cons	chr14	78.2	211	38	2	3617	3827	22355150	22355352	5.8e-37	168
324	30	cons	chr14	71.1	301	81	3	4170	4470	22355622	22355916	1.9e-37	169
325	30	cons	chr14	66.31	662	197	6	5424	6083	22356728	22357365	8.2e-70	277
326	30	cons	chr14	67.96	1785	525	19	6377	8146	22357891	22359643	8.4e-229	805
327	31	cons	chr14	72.28	689	173	6	11329	12017	34087303	34087973	4e-113	421
328	31	cons	chr14	67.27	663	178	8	12001	12662	34088216	34088840	2.5e-69	275
329	31	cons	chr14	68.76	2743	738	28	12721	15454	34088855	34091487	0	1320
330	31	cons	chr14	67.88	1180	346	11	15445	16607	34091503	34092666	3.3e-151	547
331	31	cons	chr14	77.65	85	18	1	16605	16688	34093027	34093111	5e-06	64.8
332	31	cons	chr14	75.78	351	74	6	216	560	34093399	34093744	3.8e-53	221
333	31	cons	chr14	75.29	510	109	10	1344	1842	34095030	34095533	1.8e-76	299
334	31	cons	chr14	81.1	127	22	1	2617	2743	34095728	34095852	2.9e-21	115
335	31	cons	chr14	66.24	782	181	14	2739	3504	34096155	34096869	3e-61	248
336	31	cons	chr14	71.35	1522	375	10	3466	4971	34097126	34098602	4.5e-263	919
337	31	cons	chr14	73.21	377	96	2	4967	5338	34099071	34099447	1.3e-63	256
338	32	cons	chr14	77.78	117	26	0	12095	12211	40641900	40642016	6.3e-18	104
339	32	cons	chr14	84.09	264	41	1	12213	12475	40642293	40642556	2.5e-69	275
340	33	cons	chr14	71.56	422	104	6	1274	1690	51689111	51689521	1.3e-53	223
341	33	cons	chr14	74.56	228	50	4	1740	1967	51690945	51691164	5.7e-27	134
342	33	cons	chr14	71.19	1083	259	21	2423	3498	51692273	51693309	1.7e-135	495
343	33	cons	chr14	66.72	580	171	6	3617	4195	51693606	51694164	2.4e-59	242
344	33	cons	chr14	69.42	1030	275	11	6369	7390	51696588	51697585	9.7e-141	512
345	33	cons	chr14	68.83	231	56	3	8138	8368	51699368	51699582	2.1e-18	106
346	33	cons	chr14	71.19	354	91	3	8493	8846	51700031	51700373	2.2e-48	206
347	33	cons	chr14	69.66	323	81	3	8551	8873	51704154	51704459	1.9e-37	169
348		cons	chr14	94.14	256	15	0	2561	2306	54876724	54876979	1.5e-94	359
349		cons	chr14	95.74	47	2	0	16642	16688	55147608	55147654	1.9e-07	69.6
350		cons	chr14	72.65	362	75	4	6293	5932	57471535	57471872	1e-51	217
351	34	cons	chr14	76.77	155	33	1	406	560	60745229	60745380	3.7e-23	122
352	34	cons	chr14	70.26	269	67	4	1274	1541	60746220	60746476	1.5e-25	130
353	34	cons	chr14	69.31	694	184	9	1541	2224	60746736	60747410	1.4e-84	326
354	34	cons	chr14	69.64	336	96	5	3753	4087	60748677	60749007	3.7e-33	155
355	34	cons	chr14	70.35	398	112	2	4073	4470	60768512	60768903	2e-57	236
356	34	cons	chr14	66.17	733	213	7	5300	6026	60769555	60770258	1.8e-76	299
357	34	cons	chr14	68.92	1786	501	22	6377	8133	60770805	60772565	1.8e-235	827
358	34	cons	chr14	69.77	354	87	4	8493	8846	60773344	60773677	2.7e-40	179
359		cons	chr14	93.42	76	5	0	5398	5323	70688062	70688137	2.1e-18	106
360		cons	chr14	84.26	108	11	1	15044	14937	77599823	77599924	7.1e-19	108
361		cons	chr14	86.34	183	22	1	8329	8511	84301011	84301190	5.8e-47	201
362	35	cons	chr14	70.1	485	125	9	8844	8362	88191054	88191520	8.1e-50	210
363	35	cons	chr14	66.33	1081	299	13	8367	7290	88192544	88193562	1.1e-111	416
364	35	cons	chr14	67.82	522	149	6	7296	6776	88193797	88194300	1.6e-55	229
365	35	cons	chr14	69.3	1365	366	22	6775	5419	88194417	88195736	1.5e-164	591
366	35	cons	chr14	67.07	750	216	11	4555	3806	88197402	88198120	3.4e-72	285
367	35	cons	chr14	76.87	281	56	3	3761	3481	88198121	88198392	7.3e-49	207
368	35	cons	chr14	74.34	304	46	5	3428	3128	88198584	88198858	9e-41	180
369	35	cons	chr14	72.29	563	117	10	2278	1723	88200287	88200817	3.8e-73	288
370	35	cons	chr14	72.63	179	38	3	629	451	88202836	88203003	1.5e-15	96.4
371	35	cons	chr14	70.64	218	49	3	16688	16471	88203729	88203931	7.9e-20	111
372	9014	cons	chr14	91.54	130	11	0	4398	4269	98469616	98469745	2.2e-38	172
373	9014	cons	chr14	88.24	68	8	0	15659	15592	98469746	98469813	9.8e-12	83.8
374		cons	chr14	91.18	68	6	0	14098	14165	103682084	103682151	1.2e-13	90.1
375		cons	chr14	100	64	0	0	626	563	103831737	103831800	1.9e-17	103
376		cons	chr14	84.51	71	11	0	6768	6838	105834171	105834241	2.6e-10	79.1
377		cons	chr14	85.71	119	16	1	9804	9922	106523890	106524007	4.1e-24	125
378	36	cons	chr14	70.26	760	197	12	2284	3033	121657793	121658533	1.3e-93	356
379	36	cons	chr14	70.86	1366	344	12	3144	4486	121661847	121663181	2.5e-218	770
380	36	cons	chr14	68.9	328	95	3	4490	4813	121663441	121663765	5.2e-36	164
381	36	cons	chr14	66.02	1342	357	23	5298	6631	121673144	121674394	4.9e-115	427
382	36	cons	chr14	67.82	979	267	13	6646	7624	121674668	121675598	8.5e-110	410
383	36	cons	chr14	71.79	390	95	2	8483	8871	121684557	121684932	3e-61	248
384		cons	chr14	69.52	374	94	5	11731	11358	122883294	122883647	8e-40	177
385		cons	chr14	67.32	358	96	3	15679	15322	141321089	141321425	5.2e-36	164
386		cons	chr15	89.49	295	26	2	3774	3481	5992515	5992805	3.1e-91	348
387	9015	cons	chr15	66.37	455	128	6	8871	8418	24939177	24939607	6.4e-38	171
388	9015	cons	chr15	70.14	365	94	2	8871	8508	24942696	24943046	2.7e-50	212
389	9015	cons	chr15	68.83	1418	412	14	8132	6718	24943767	24945157	1.6e-194	691
390	9015	cons	chr15	74.34	265	56	5	6626	6368	24945221	24945479	9.9e-32	150
391	9015	cons	chr15	67.13	216	35	5	5142	4929	24947133	24947314	1.5e-05	63.2
392	9015	cons	chr15	69.31	769	188	17	2033	1274	24948131	24948860	1e-71	283
393		cons	chr15	86.19	239	33	0	15718	15480	36911903	36912141	2.5e-69	275
394		cons	chr15	69.76	248	69	2	15448	15201	58752249	58752490	5.7e-27	134
395		cons	chr15	64.24	344	112	2	13664	13998	59930385	59930726	5.7e-27	134
396	37	cons	chr15	65.64	553	155	8	13209	12667	73759092	73759619	1.1e-42	187
397	37	cons	chr15	68.32	161	39	3	12637	12477	73759625	73759773	4.5e-05	61.7
398		cons	chr15	89.13	138	15	0	3017	3154	76522506	76522643	2.2e-38	172
399		cons	chr15	92.67	150	11	0	2760	2611	78478460	78478609	6.5e-48	204
400		cons	chr15	73.94	541	129	6	7897	7358	80125076	80125605	2.8e-90	345
401	9016	cons	chr15	93.36	602	40	0	9533	10134	90309358	90309959	1.8e-235	827
402	9016	cons	chr15	92.11	228	17	1	715	489	90309965	90310192	4.8e-75	294
403		cons	chr15	87.5	176	22	0	9230	9405	99876289	99876464	8.1e-50	210
404		cons	chr15	81.48	135	25	0	13317	13183	113871271	113871405	1.9e-27	136
405		cons	chr15	89.02	82	9	0	11460	11379	117468559	117468640	1.9e-17	103
406		cons	chr15	94.74	228	12	0	6423	6196	121728590	121728817	4.3e-84	324
407		cons	chr15	93.74	1485	88	5	15798	17277	126761414	126762898	0	2000
408		cons	chr15	88.89	72	5	1	16649	16581	132810795	132810866	2.6e-10	79.1
409		cons	chr15	72.91	406	105	5	8723	9127	133107705	133108106	7.3e-59	240
410		cons	chr16	84.87	271	41	0	11457	11187	7226029	7226299	6e-77	300
411		cons	chr16	89.9	198	20	0	14060	14257	11335809	11336006	3.4e-62	251
412		cons	chr16	96.04	227	9	0	3729	3503	37934963	37935189	1.8e-86	332
413		cons	chr16	73.55	242	53	2	8093	8334	38314204	38314434	1.4e-34	160
414		cons	chr16	75.13	197	44	4	16667	16474	54124477	54124671	8.8e-21	114
415		cons	chr16	64.62	130	46	0	15310	15181	63200501	63200630	4.5e-05	61.7
416		cons	chr16	80.77	78	15	0	6749	6672	73831859	73831936	7.8e-10	77.5
417		cons	chr16	89.83	59	6	0	13541	13483	77228860	77228918	2.3e-09	75.9
418		cons	chr17	96.52	115	4	0	6673	6559	4839733	4839847	6.4e-38	171
419	9017	cons	chr17	87.08	565	67	5	4230	4791	14227603	14228164	8.9e-170	609
420	9017	cons	chr17	81.17	3288	579	9	11441	14700	14228429	14231704	0	3140
421	9017	cons	chr17	85.17	2003	291	4	14687	16688	14231982	14233979	0	2190
422	38	cons	chr17	89.29	56	6	0	9397	9342	19235663	19235718	6.3e-08	71.1
423	38	cons	chr17	87.1	62	8	0	8437	8376	19235720	19235781	7e-09	74.3
424		cons	chr17	96.43	56	2	0	6291	6346	30074487	30074542	9.8e-12	83.8
425	39	cons	chr17	70.37	243	64	3	3186	3428	31289475	31289709	4.1e-24	125
426	39	cons	chr17	67.09	1252	354	17	3617	4862	31289827	31291026	4.5e-134	490
427	39	cons	chr17	65.7	621	193	9	5635	6253	31292251	31292853	8.1e-50	210
428	39	cons	chr17	68.52	1512	423	17	6369	7877	31292906	31294367	6.6e-197	699
429	39	cons	chr17	69.49	236	54	4	8631	8866	31296875	31297092	1.9e-17	103
430		cons	chr17	92.5	120	9	0	14400	14281	49421798	49421917	1.5e-35	163
431	40	cons	chr17	65.83	559	167	9	3620	4177	63100458	63100993	3e-41	182
432	40	cons	chr17	67.83	1697	493	18	6440	8133	63103520	63105166	5.4e-215	759
433	40	cons	chr17	68.88	347	97	3	8493	8839	63105975	63106310	2.4e-39	176
434	40	cons	chr17	64.55	457	138	7	8415	8871	63109578	63110010	5.7e-27	134
435		cons	chr18	93.1	58	4	0	2686	2743	4305594	4305651	8.8e-11	80.6
436		cons	chr18	89.38	113	10	1	2696	2806	14833096	14833208	5.1e-26	131
437		cons	chr18	91.46	82	7	0	10024	10105	19402495	19402576	2.4e-19	109
438		cons	chr18	70.54	336	89	6	1877	1546	27644328	27644657	1.1e-32	153
439	41	cons	chr18	65.83	521	156	6	9288	9802	33667470	33667974	1.6e-45	196
440	41	cons	chr18	71.82	369	93	5	9824	10185	33668223	33668587	5.8e-47	201
441		cons	chr18	89.29	140	15	0	11474	11335	55601138	55601277	2.4e-39	176
442	42	cons	chrX	84.04	94	13	1	3446	3353	13324153	13324244	4.1e-14	91.7
443	42	cons	chrX	83.78	148	22	2	3344	3199	13324485	13324632	6.4e-28	138
444	42	cons	chrX	85.33	184	25	2	2775	2593	13324899	13325081	3.3e-42	185
445		cons	chrX	86.7	233	31	0	16403	16171	15135619	15135851	2.2e-68	272
446	43	cons	chrX	84.46	4227	630	12	12466	16688	22061760	22065963	0	4470
447	43	cons	chrX	85.88	609	74	7	152	754	22066214	22066816	1.1e-171	615
448	43	cons	chrX	87.98	840	86	4	873	1699	22066765	22067602	2.3e-277	966
449	43	cons	chrX	89.76	3202	319	5	3237	6436	22067614	22070808	0	3970
450	43	cons	chrX	82.66	3650	616	7	7119	10764	22070810	22074446	0	3690
451		cons	chrX	75.7	1140	258	7	7602	8736	28472453	28473578	1.3e-242	851
452		cons	chrX	100	42	0	0	6313	6354	60608173	60608214	5.6e-07	68
453	9018	cons	chrX	82.81	64	11	0	11906	11969	71824293	71824356	5.6e-07	68
454	9018	cons	chrX	67.53	465	135	5	12003	12467	71824890	71825338	6.5e-48	204
455	9018	cons	chrX	72.31	957	249	8	12482	13434	71825326	71826270	1.4e-163	588
456	9018	cons	chrX	71.57	510	130	3	4459	3950	71827819	71828313	1e-81	316
457	9018	cons	chrX	69.23	169	46	2	3049	2881	71828373	71828535	2.9e-11	82.2
458	9018	cons	chrX	71.9	1203	280	16	2893	1722	71829797	71830972	1.6e-184	658
459		cons	chrX	72.43	272	69	5	362	629	82426807	82427076	2.1e-28	139
460		cons	chrX	83.58	67	11	0	8154	8088	111402643	111402709	2.1e-08	72.7
461		cons	NW_018084826.1	65.62	317	96	4	6101	6417	124607	124910	8.8e-21	114
462	9019	cons	NW_018084861.1	67.17	463	142	3	8066	7604	14157	14609	1.1e-52	220
463	9019	cons	NW_018084861.1	71.03	825	220	9	7194	6375	16429	17239	3.6e-122	451
464	9019	cons	NW_018084861.1	72.62	168	39	3	6332	6166	17258	17419	3.6e-13	88.5
465	9019	cons	NW_018084861.1	66.1	1599	468	22	5227	3632	20842	22369	7.9e-159	572
466	9019	cons	NW_018084861.1	73.52	423	99	7	3521	3102	23569	23981	2.2e-58	239
467	9019	cons	NW_018084861.1	65.96	379	105	4	8871	8493	35514	35868	3e-31	149
468	9019	cons	NW_018084861.1	68.49	1609	458	19	8045	6440	36729	38291	6.6e-207	732
469	9019	cons	NW_018084861.1	65.52	1540	450	25	5141	3620	39768	41244	3.2e-131	481
470	9019	cons	NW_018084861.1	67.26	565	148	10	3520	2971	41251	41793	1.7e-46	199
471	9019	cons	NW_018084861.1	66.82	422	128	5	2654	2235	42325	42736	6.4e-38	171
472	9019	cons	NW_018084861.1	66.43	277	87	4	695	420	44172	44443	5.7e-17	101
473	44	cons	NW_018084868.1	67.6	463	140	3	8066	7604	12876	13328	1.4e-54	226
474	44	cons	NW_018084868.1	70.91	825	221	9	7194	6375	15144	15954	3.2e-121	447
475	44	cons	NW_018084868.1	74.4	168	40	2	6332	6166	15973	16138	2.4e-19	109
476	44	cons	NW_018084868.1	66.38	1600	467	22	5227	3632	19575	21107	4.1e-163	587
477	44	cons	NW_018084868.1	72.99	422	102	6	3521	3102	22308	22719	2.4e-59	242
478	9020	cons	NW_018084889.1	68.8	343	96	3	8835	8493	20158	20489	2.2e-38	172
479	9020	cons	NW_018084889.1	67.86	1008	296	10	8074	7068	21348	22328	5e-125	460
480	9020	cons	NW_018084889.1	70.2	641	172	8	7078	6440	22592	23215	1.3e-83	323
481	9020	cons	NW_018084889.1	69.06	265	74	2	2224	1966	26256	26518	2.1e-28	139
482	9021	cons	NW_018084908.1	67.55	416	124	6	6006	6419	66696	67102	1.7e-36	166
483	9021	cons	NW_018084908.1	70	550	150	6	9459	10007	69632	70167	1e-71	283
484	9021	cons	NW_018084908.1	66.12	1092	344	9	10431	11519	71768	72836	1.5e-124	459
485		cons	NW_018085004.1	89.47	57	6	0	1515	1571	1185428	1185484	2.1e-08	72.7
486		cons	NW_018085094.1	91.24	137	12	0	8053	7917	93486	93622	9e-41	180
487	45	cons	NW_018085094.1	70.59	323	78	3	8873	8551	447434	447739	2.7e-40	179
488	45	cons	NW_018085094.1	71.19	354	91	3	8846	8493	451828	452170	2.2e-48	206
489	45	cons	NW_018085094.1	67.87	249	64	3	8368	8120	452619	452851	2.4e-19	109
490	45	cons	NW_018085094.1	69.42	1030	274	12	7390	6369	454621	455617	2.1e-137	501
491	45	cons	NW_018085094.1	66.72	580	171	6	4195	3617	458034	458592	2.4e-59	242
492	45	cons	NW_018085094.1	71.19	1083	259	21	3498	2423	458892	459928	1.7e-135	495
493	45	cons	NW_018085094.1	74.56	228	50	4	1967	1740	461040	461259	5.7e-27	134
494	46	cons	NW_018085141.1	68.88	347	96	4	8839	8493	44737	45071	5.2e-36	164
495	46	cons	NW_018085141.1	68.25	1638	476	17	8074	6440	45930	47526	5.4e-215	759
496	46	cons	NW_018085141.1	66.55	559	162	10	4177	3620	50050	50584	1e-41	183
497	46	cons	NW_018085141.1	69.43	265	73	2	2224	1966	50736	50998	2.4e-29	142
498	46	cons	NW_018085141.1	66.67	303	93	4	708	408	52093	52389	9.9e-22	117
499		cons	NW_018085166.1	69.16	214	53	5	6204	6417	15271	15471	2.3e-09	75.9
500	47	cons	NW_018085176.1	68.59	347	99	1	8839	8493	32423	32759	4.7e-45	194
501	47	cons	NW_018085176.1	67.81	1696	491	19	8132	6440	33568	35211	3.4e-211	746
502	47	cons	NW_018085176.1	65.28	1633	493	22	5235	3617	36536	38108	3.3e-151	547
503	47	cons	NW_018085176.1	69.88	561	145	7	3520	2971	38113	38660	8.2e-70	277
504	47	cons	NW_018085176.1	64.71	425	119	6	2654	2235	39531	39929	1.7e-26	133
505	47	cons	NW_018085176.1	69.49	272	72	3	2224	1959	40210	40476	1.9e-27	136
506		cons	NW_018085200.1	89.83	59	6	0	1573	1515	1021908	1021966	2.3e-09	75.9
507		cons	NW_018085249.1	65.62	317	96	4	6101	6417	45590	45893	8.8e-21	114
508	48	cons	NW_018085254.1	70.34	526	141	5	8039	7514	42014	42524	3.4e-72	285
509	48	cons	NW_018085254.1	76.49	268	58	3	6637	6375	44787	45054	1.4e-44	193
510	48	cons	NW_018085254.1	72.89	166	42	2	6330	6166	45075	45238	1.7e-16	99.6
511	48	cons	NW_018085254.1	63.24	476	159	6	6127	5656	46112	46575	5.7e-27	134
512	48	cons	NW_018085254.1	68.14	521	159	5	4182	3663	49731	50245	2.7e-60	245
513	48	cons	NW_018085254.1	71.5	407	103	7	3439	3038	51716	52114	5.8e-47	201
