# Supplementary material for: Insights into Nuclear Mitochondrial Sequence Distribution in the Pig Genome Based on the Latest Reference Assembly
Source: Animals (Basel). 2026 Mar 14;16(6):919. doi: 10.3390/ani16060919 (PMC13023254; doi:10.3390/ani16060919)
Supplement: Supplementary file 1 [file animals-16-00919-s001.zip › Table S3.xlsx]

## Sheet: Sheet1
Table S3. Distribution characteristics of NUMTs in chromosomes.
Chr	Number of NUMTs	Size of NUMTs (bp)	Ranger of size (bp)	Range of identity (%)	Chr size (bp)	Percent of size (%)
1	31	11690	41-2,215	67.09-100	274330532	4.3e-05
2	30	28904	56-11,182	65.59-100	151935994	0.00019
3	44	26955	42-3,474	64.81-97.58	132848913	0.000203
4	19	6374	61-1,617	66.54-99.86	130910915	4.9e-05
5	15	4102	39-880	66.75-100	104526007	3.9e-05
6	42	18333	65-1,201	64.43-93.33	170843587	0.000107
7	18	5711	72-1,280	64.02-94.34	121844099	4.7e-05
8	17	9857	62-2,365	67.61-100	138966237	7.1e-05
9	17	9594	75-1,195	63.47-100	139512083	6.9e-05
10	12	6119	65-1,567	67.2-97.37	69359453	8.8e-05
11	9	1854	131-433	72.98-93.1	79169978	2.3e-05
12	12	6675	93-1,639	64.1-85.59	61602749	0.000108
13	47	17083	44-1,431	62.28-97.47	208334590	8.2e-05
14	72	37769	47-2,743	66.02-100	141755446	0.000266
15	24	9571	72-1,485	64.24-94.74	140412725	6.8e-05
16	8	1402	59-271	64.62-96.04	79944280	1.8e-05
17	17	13189	56-3,288	64.55-96.52	63494081	0.000208
18	7	1619	58-521	65.83-93.1	55982971	2.9e-05
X	19	18076	42-4,227	67.53-100	125939595	0.000144
