# Supplementary material for: Insights into Nuclear Mitochondrial Sequence Distribution in the Pig Genome Based on the Latest Reference Assembly
Source: Animals (Basel). 2026 Mar 14;16(6):919. doi: 10.3390/ani16060919 (PMC13023254; doi:10.3390/ani16060919)
Supplement: Supplementary file 1 [file animals-16-00919-s001.zip › Table S4.xlsx]

## Sheet: Sheet1
Table S4. Information of duplicated NUMTs.
NUMT1	NUMT2	Identity (%)	Cover (bp)
numt_485	numt_506	86.386	404
numt_507	numt_461	100	400
region_46	region_22	96	400
region_47	region_9020	92.01	388
region_48	region_44	83.505	388
